# Supplementary material for: Macathiohydantoin L, a Novel Thiohydantoin Bearing a Thioxohexahydroimidazo [1,5-a] Pyridine Moiety from Maca (Lepidium meyenii Walp.)
Source: Molecules. 2021 Aug 14;26(16):4934. doi: 10.3390/molecules26164934 (PMC8398295; doi:10.3390/molecules26164934)
Supplement: Supplementary file 1 [file molecules-26-04934-s001.zip]

Archive with 1 entries (1 files):
- molecules-1333029-supplementary.pdf
